# Supplementary material for: A Novel Workflow to Estimate Limb Orientation from Wearable Sensors to Monitor Infant Motor Development
Source: Sensors (Basel). 2026 Apr 7;26(7):2274. doi: 10.3390/s26072274 (PMC13075267; doi:10.3390/s26072274)
Supplement: Supplementary file 1 [file sensors-26-02274-s001.zip]

Archive with 1 entries (1 files):
- sensors-4184712-supplementary.pdf
